# Supplementary material for: Sub-10 nm Nanoparticle Detection Using Multi-Technique-Based Micro-Raman Spectroscopy
Source: Polymers (Basel). 2023 Dec 8;15(24):4644. doi: 10.3390/polym15244644 (PMC10747801; doi:10.3390/polym15244644)
Supplement: Supplementary file 1 [file polymers-15-04644-s001.zip]

Archive with 1 entries (1 files):
- polymers-2724194-supplementary.pdf
